# Supplementary material for: A Polysaccharide Biosynthesis Locus in Vibrio parahaemolyticus Important for Biofilm Formation Has Homologs Widely Distributed in Aquatic Bacteria Mainly from Gammaproteobacteria
Source: mSystems. 2022 Mar 1;7(2):e01226-21. doi: 10.1128/msystems.01226-21 (PMC8941931; doi:10.1128/msystems.01226-21)
Supplement: TABLE S4 [file msystems.01226-21-st004.xlsx]

## Sheet: Sheet1
	Thalassotalea sp. M1531	Thalassotalea euphylliae	Thalassomonas viridans	Thalassomonas actiniarum	Terasakiella sp. SH-1	Shewanella sp. SNU WT4	Shewanella corallii	Pseudomonas anguilliseptica	Psychrobium sp. DT_95	Psychromonas sp. Urea-02u-13	Psychromonas sp. psych-6C06	Psychromonas ossibalaenae	Psychromonas hadalis	Psychromonas aquimarina	Pseudoalteromonas spongiae	Pseudoalteromonas profundi	Pseudoalteromonas piratica	Pseudoalteromonas phenolica	Photobacterium swingsii	Photobacterium rosenbergii	Photobacterium profundum	Photobacterium phosphoreum	Photobacterium marinum	Photobacterium lutimaris	Photobacterium lipolyticum	Photobacterium kishitanii	Photobacterium jeanii	Photobacterium galatheae	Photobacterium gaetbulicola	Photobacterium damselae	Photobacterium chitinilyticum	Photobacterium aquae	Photobacterium angustum	Photobacterium sp. CECT 9190	Photobacterium sp. CECT 9192	Endozoicomonas acroporae	Endozoicomonas arenosclerae	Endozoicomonas ascidiicola	Endozoicomonas atrinae	Endozoicomonas elysicola	Endozoicomonas montiporae	Endozoicomonas numazuensis	Enterovibrio baiacu	Enterovibrio calviensis	Enterovibrio coralii	Enterovibrio norvegicus	Glaciecola sp. HTCC2999	Lamprocystis purpurea	Marinagarivorans algicola
ScvA	p	p	neg.	neg.	p	p	p	p	p	p	p	p	p	p	p	p	p	p	p	p	p	p	p	p	p	p	p	p	p	p	p	p	p	p	p	p	neg.	p	neg.	p	p	neg.	p	p	p	p	p	p	p
ScvB	p	p	p	p	neg.	p	p	neg.	p	p	p	p	p	p	p	p	p	p	p	p	p	p	p	p	p	p	p	p	p	p	p	p	p	p	p	neg.	neg.	neg.	neg.	neg.	neg.	neg.	p	p	p	p	p	neg.	p
ScvC	p	p	p	p	p	p	p	p	p	p	p	p	p	p	p	p	p	p	p	p	p	p	p	p	p	p	p	p	p	p	p	p	p	p	p	p	p	p	p	p	p	p	p	p	p	p	p	p	p
ScvD	p	p	p	p	p	p	p	p	neg.	p	p	p	p	p	p	p	p	neg.	p	p	p	p	p	p	p	p	p	p	p	p	p	p	p	p	p	p	p	p	p	p	p	p	p	p	p	p	p	p	p
ScvE	p	p	p	p	p	p	p	p	p	neg.	p	p	neg.	p	p	p	p	p	neg.	neg.	neg.	p	neg.	neg.	p	p	neg.	neg.	neg.	neg.	neg.	neg.	neg.	p	p	neg.	neg.	neg.	neg.	neg.	neg.	neg.	p	p	p	p	neg.	p	p
ScvF	p	p	p	p	p	p	p	p	p	p	p	p	p	p	p	p	p	p	p	p	neg.	p	p	p	p	p	p	p	p	p	p	p	neg.	p	p	p	p	p	p	p	p	p	p	p	p	p	p	neg.	p
ScvG	p	p	p	p	neg.	p	p	p	p	p	p	p	p	p	p	p	p	neg.	p	p	p	neg.	neg.	p	p	neg.	neg.	p	p	p	p	p	p	neg.	neg.	neg.	neg.	neg.	neg.	neg.	neg.	neg.	p	p	p	p	f	p	p
ScvH	p	p	pp	pp	neg.	pp	pp	pp	p	pp	pp	pp	pp	pp	pp	p	p	pp	neg.	p	pp	p	pp	p	pp	neg.	neg.	pp	p	neg.	p	p	pp	p	p	p	p	p	p	p	neg.	p	pp	pp	p	pp	p	p	p
ScvI	f	p	p	p	p	p	p	p	p	p	p	p	p	p	p	p	p	p	p	p	neg.	p	p	p	p	p	p	p	p	neg.	neg.	p	p	p	p	p	p	p	p	f	p	f	p	p	neg.	p	f	p	p
ScvJ	p	p	p	p	p	p	p	p	p	p	p	p	p	p	p	p	p	p	p	p	p	p	p	p	p	p	p	p	p	p	p	p	p	p	p	p	p	p	p	p	p	p	p	p	p	p	p	p	p
SypM	2 domains	p	2 domains	2 domains	p	neg.	p	2 domains	p	p	p	p	p	p	p	p	p	p	p	p	neg.	p	p	p	p	p	p	p	p	neg.	p	p	neg.	p	p	p	p	p	p	p	p	p	p	p	p	p	neg.	p	p
ScvK	p	p	neg.	neg.	p	neg.	neg.	neg.	p	neg.	neg.	neg.	neg.	neg.	neg.	neg.	neg.	neg.	p	neg.	neg.	p	neg.	neg.	neg.	p	p	neg.	neg.	p	p	neg.	neg.	p	p	neg.	neg.	neg.	neg.	neg.	p	neg.	neg.	neg.	neg.	neg.	neg.	p	p
ScvL	p	p	p	p	p	p	p	p	p	p	p	p	p	p	p	p	p	p	p	p	p	p	p	p	p	p	neg.	p	p	p	p	p	p	p	p	p	p	p	p	p	p	p	neg.	p	p	neg.	neg.	p	p
ScvM	p	p	p	p	p	p	p	p	p	p	p	p	p	p	p	p	p	p	neg.	p	neg.	p	p	p	p	p	p	p	p	p	neg.	p	p	p	p	p	p	p	p	p	p	p	p	p	p	p	p	p	p
ScvN	p	p	neg.	neg.	p	p	p	p	p	p	p	p	p	p	f	p	p	p	neg.	p	neg.	p	neg.	p	p	p	p	neg.	p	neg.	neg.	p	neg.	p	p	p	p	p	p	p	p	p	p	p	p	p	p	p	f
ScvO	p	p	neg.	neg.	p	p	neg.	neg	p	p	p	p	p	p	neg.	f	f	f	f	f	f	p	f	f	p	p	f	f	f	f	f	f	f	p	p	neg.	neg.	neg.	neg.	neg.	neg.	neg.	p	p	p	p	neg.	p	neg.
[truncated: 32 more columns]
