# Supplementary material for: A Polysaccharide Biosynthesis Locus in Vibrio parahaemolyticus Important for Biofilm Formation Has Homologs Widely Distributed in Aquatic Bacteria Mainly from Gammaproteobacteria
Source: mSystems. 2022 Mar 1;7(2):e01226-21. doi: 10.1128/msystems.01226-21 (PMC8941931; doi:10.1128/msystems.01226-21)
Supplement: TABLE S5 [file msystems.01226-21-st005.xlsx]

## Sheet: Sheet1
	V. aestuarianus	V. alginolyticus	V. atlanticus	V. atypicus	V. azureus	V. bivalvicida	V. brasiliensis	V. breoganii	V. campbellii	V. celticus	V. chagasii	V. comitans	V. coralliilyticus	V. coralliirubri	V. crassostreae	V. cyclitrophicus	V. echinoideorum	V. europaeus	V. fortis	V. gallaecicus	V. gigantis	V. hyugaensis	V. ichthyoenteri	V. jasicida	V. kanaloae	V. lentus	V. maerlii	V. mexicanus	V. mimicus	V. natriegens	V. neptunius	V. ordalii	V. orientalis	V. ouci	V. owensii	V. pacinii	V. panuliri	V. pectenicida	V. ponticus	V. profundi	V. proteolyticus	V. qinghaiensis	V. renipiscarius	V. rhodolitus	V. rotiferianus	V. scophthalmi	V. sinaloensis	V. sinensis	V. sonorensis
ScvA	P	p	p	p	p	p	p	p	p	p	p	p	p	p	p	p	p	p	p	p	p	p	p	p	p	p	p	p	p	p	p	p	p	p	p	p	p	p	p	p	p	p	p	p	p	p	p	p	p
ScvB	P	p	p	p	p	p	p	p	p	p	p	p	p	p	p	p	p	p	p	p	p	p	p	p	p	p	p	p	p	p	p	p	p	p	p	p	p	p	p	p	p	p	p	p	p	p	p	p	p
ScvC	P	p	p	p	p	p	p	p	p	p	p	p	p	p	p	p	p	p	p	p	p	p	p	p	p	p	p	p	p	p	p	p	p	p	p	p	p	p	p	p	p	p	p	p	p	p	p	p	p
ScvD	P	p	p	p	p	p	p	p	p	p	p	p	p	p	p	p	p	p	p	p	p	p	p	p	p	p	p	p	p	p	p	p	p	p	p	p	p	p	p	p	p	p	p	p	p	p	p	p	p
SypF	neg.	neg.	neg.	p	neg.	p	p	neg.	neg.	neg.	neg.	neg.	p	neg.	neg.	neg.	neg.	p	neg.	neg.	p	neg.	p	neg.	neg.	neg.	neg.	p	neg.	p	p	neg.	p	p	neg.	p	neg.	p	neg.	p	p	neg.	neg.	neg.	neg.	p	p	neg.	neg.
ScvE	P	p	p	p	p	p	p	p	p	p	p	p	p	p	p	p	p	p	p	p	p	p	p	p	p	p	p	p	p	p	p	p	p	p	p	p	p	p	p	p	p	p	p	p	p	p	p	p	p
ScvF	P	p	p	p	p	p	p	p	p	p	p	p	p	p	p	p	p	p	p	p	p	p	p	p	p	p	p	p	p	p	p	p	p	p	p	p	p	p	p	p	p	p	p	p	p	p	p	p	p
ScvG	P	p	neg.	p	p	p	p	p	p	neg.	neg.	p	p	neg.	neg.	neg.	neg.	p	p	p	p	p	p	p	neg.	p	p	p	p	p	p	p	p	p	p	p	p	p	p	p	p	p	p	p	p	p	p	p	p
ScvH	p	pp	p	p	pp	p	p	pp	pp	p	p	pp	pp	p	p	p	p	p	pp	pp	pp	pp	pp	pp	p	p	pp	pp	pp	pp	pp	pp	p	p	pp	p	p	pp	p	pp	p	pp	p	p	pp	p	p	pp	p
ScvI	neg.	p	neg.	p	p	p	p	p	p	neg.	neg.	p	neg.	neg.	neg.	neg.	neg.	p	p	p	p	p	p	p	neg.	neg.	p	p	p	p	neg.	p	p	p	p	p	neg.	p	neg.	p	p	p	p	neg.	p	p	p	p	p
ScvJ	P	p	p	p	p	p	p	p	p	p	p	p	p	p	p	p	p	p	p	p	p	p	p	p	p	p	p	p	p	p	p	p	p	p	p	p	p	p	p	p	p	p	p	p	p	p	p	p	p
SypM	P	neg.	2 domains	2 domains	neg.	p	p	p	neg.	2 domains	2 domains	p	p	2 domains	2 domains	2 domains	2 domains	2 domains	p	2 domains	p	neg.	p	neg.	2 domains	p	p	p	p	2 domains	p	p	2 domains	2 domains	neg.	p	p	p	p	p	p	p	2 domains	p	neg.	p	p	p	p
ScvK	P	neg.	neg.	p	neg.	p	p	neg.	neg.	neg.	neg.	neg.	neg.	neg.	neg.	neg.	neg.	p	neg.	neg.	neg.	neg.	neg.	neg.	neg.	neg.	neg.	neg.	neg.	neg.	neg.	neg.	p	p	neg.	p	pp	neg.	pp	neg.	p	neg.	p	p	neg.	p	p	neg.	p
ScvL	P	p	p	p	p	p	p	p	p	p	p	p	p	p	p	p	p	p	p	p	p	p	p	p	p	p	p	p	p	p	p	p	p	p	p	p	p	p	p	p	p	p	p	p	p	p	p	p	p
ScvM	P	p	p	p	p	p	p	p	p	p	p	p	p	p	p	p	p	p	p	p	p	p	p	p	p	p	p	p	p	p	p	p	p	p	p	p	p	p	p	p	p	p	p	p	p	p	p	p	p
ScvN	P	p	p	p	p	p	p	p	p	p	p	p	p	p	p	p	p	p	p	p	p	p	p	p	p	p	p	p	p	p	p	p	p	p	p	p	p	p	p	p	p	p	p	p	p	p	p	p	p
ScvO	P	p	p	p	p	p	p	p	p	p	p	p	p	p	p	p	p	p	p	p	p	p	p	p	p	p	p	p	p	p	p	p	p	p	p	p	p	p	p	p	p	p	p	p	p	p	p	p	p
[truncated: 13 more columns]
